# Supplementary material for: miR-25-3p Modulates Tumor Aggressiveness and Ferroptosis Escape in T24 Bladder Cancer Cells In Vitro
Source: Pharmaceuticals (Basel). 2025 Sep 16;18(9):1382. doi: 10.3390/ph18091382 (PMC12472857; doi:10.3390/ph18091382)
Supplement: Supplementary file 1 [file pharmaceuticals-18-01382-s001.zip]

Archive with 1 entries (1 files):
- pharmaceuticals-3774402-supplementary.pdf
